# Supplementary material for: Neuronal Populations Involved in Motor Function Show Prominent Expression of Sbno1 During Postnatal Brain Development
Source: J Dev Biol. 2025 Jan 21;13(1):3. doi: 10.3390/jdb13010003 (PMC11843823; doi:10.3390/jdb13010003)
Supplement: Supplementary file 1 [file jdb-13-00003-s001.zip]

Archive with 5 entries (3 files):
- jdb-3297620-supplementary/
- jdb-3297620-supplementary/Supplementary materials  last version/
- jdb-3297620-supplementary/Supplementary materials  last version/.DS_Store
- jdb-3297620-supplementary/Supplementary materials  last version/raw intensity values and p values.xlsx
- jdb-3297620-supplementary/Supplementary materials  last version/Supplementary figures with legends.pdf
