# Supplementary material for: Neuronal Populations Involved in Motor Function Show Prominent Expression of Sbno1 During Postnatal Brain Development
Source: J Dev Biol. 2025 Jan 21;13(1):3. doi: 10.3390/jdb13010003 (PMC11843823; doi:10.3390/jdb13010003)
Supplement: Supplementary file 1 [file jdb-13-00003-s001.zip › jdb-3297620-supplementary/Supplementary materials last version/raw intensity values and p values.xlsx]

## Sheet: Flourescence intensity
		ROI	cell mean flourescence intensity	background mean flourescence intensity	corrected flourescence intensity	ROI	cell mean flourescence intensity	background mean flourescence intensity	corrected flourescence intensity
facial nucleus	P0	1088	19.269	1.671	17.598	1198	18.907	1.567	17.34
facial nucleus	P5	2420	19.857	1.553	18.304	2310	20.313	1.708	18.605
facial nucleus	P10	3250	12.985	1.712	11.273	3421	13.572	1.89	11.682
facial nucleus	P20	6764	8.563	1.851	6.712	6698	8.256	1.65	6.606
red nucleus	P0	1198	18.907	1.567	17.34	851	19.918	1.92	17.998
red nucleus	P5	2310	20.313	1.708	18.605	989	18.288	1.56	16.728
red nucleus	P10	3421	13.572	1.89	11.682	1288	19.524	1.99	17.534
red nucleus	P20	6698	8.256	1.65	6.606	976	19.109	1.43	17.679
oculomotor nucleus	P0	0.04	17.607	1.25	16.357	0.028	18.534	1.39	17.144
oculomotor nucleus	P5	0.084	17.859	1.61	16.249	0.066	19.605	1.85	17.755
oculomotor nucleus	P10	0.038	19.738	1.79	17.948	0.054	18.635	1.87	16.765
oculomotor nucleus	P20	0.068	19.588	1.94	17.648	0.077	18.89	1.93	16.96
EGL of cerebellum	P0	7628	11.7	1.16	10.54	6945	13.227	1.38	11.847
EGL of cerebellum	P5	7628	12.408	1.78	10.628	6945	12.622	1.7	10.922
EGL of cerebellum	P10	7628	11.134	1.54	9.594	6945	10.641	1.65	8.991
EGL of cerebellum	P20	7628	11.533	1.97	9.563	6945	9.7	1.45	8.25
IGL of cerebellum	P0	7628	12.444	1.16	11.284	6945	12.677	1.38	11.297
IGL of cerebellum	P3	7628	11.856	1.2	10.656	6945	13.159	1.67	11.489
IGL of cerebellum	P5	7628	11.81	1.78	10.03	6945	13.569	1.7	11.869
IGL of cerebellum	P10	7628	12.367	1.54	10.827	6945	14.6	1.65	12.95
IGL of cerebellum	P20	7628	16.545	1.97	14.575	6945	15.642	1.45	14.192
Mirtal cell layer of O.Bulb	P0	31824	14.31	1.76	12.55	33824	12.987	1.56	11.427
Mirtal cell layer of O.Bulb	P5	32762	15.99	1.98	14.01	46368	15.082	1.67	13.412
Mirtal cell layer of O.Bulb	P10	23520	13.37	1.55	11.82	27552	12.975	2.11	10.865
Mirtal cell layer of O.Bulb	P20	52536	11.266	2.08	9.186	43036	11.332	1.97	9.362
Ctx. layer II/III	P0	1974	13.512	1.89	11.622	1898	12.72	1.7	11.02
Ctx. layer II/III	P3	1974	13.143	1.76	11.383	1898	13.25	1.69	11.56
Ctx. layer II/III	P5	1974	14.77	1.53	13.24	1898	15.548	1.72	13.828
Ctx. layer II/III	P10	1974	16.165	1.88	14.285	1898	15.216	1.34	13.876
Ctx. layer II/III	P20	1974	19.053	1.9	17.153	1898	16.503	1.59	14.913
Ctx. layer IV	P0	1677	14.005	1.66	12.345	1701	13.82	1.32	12.5
Ctx. layer IV	P3	1677	12.499	1.43	11.069	1701	13.073	1.47	11.603
Ctx. layer IV	P5	1677	10.616	1.71	8.906	1701	11.448	1.85	9.598
Ctx. layer IV	P10	1677	7.702	1.54	6.162	1701	8.833	1.63	7.203
Ctx. layer IV	P20	1677	6.291	1.92	4.371	1701	7.473	1.93	5.543
Ctx. layer V	P0	1677	17.033	1.83	15.203	1701	15.85	1.76	14.09
Ctx. layer V	P3	1677	15.171	1.36	13.811	1701	15.684	1.39	14.294
Ctx. layer V	P5	1677	13.525	1.62	11.905	1701	13.499	1.94	11.559
Ctx. layer V	P10	1677	9.852	1.87	7.982	1701	9.975	1.73	8.245
Ctx. layer V	P20	1677	7.728	1.76	5.968	1701	7.419	1.83	5.589

## Sheet: Western blot
			Area	Percent
1	P0	Cerebral cortex	7363.75	13.026
2	P5	Cerebral cortex	4867.87	8.611
3	P10	Cerebral cortex	2681.76	4.744
4	P20	Cerebral cortex	2752.1	4.868
5	P0	Basal ganglia	8356.51	14.782
6	P5	Basal ganglia	3227.07	5.709
7	P10	Basal ganglia	5285.63	9.35
8	P20	Basal ganglia	2617.1	4.63
9	P0	Brain stem	1049.89	3.767
10	P5	Brain stem	3599.64	12.916
11	P10	Brain stem	746.82	2.68
12	P20	Brain stem	491.87	1.765
13	P10	Cerebellum	10012.6	17.712
14	P20	Cerebellum	4125.61	7.298

## Sheet: P values for flourescence inten
Mitral cell layer
Tukey's multiple comparisons test	Mean Diff.	95.00% CI of diff.	Significant?	Summary	Adjusted P Value
P0 vs. P5	-1.723	-4.026 to 0.5811	No	ns	0.1196	A-B
P0 vs. P10	0.646	-1.658 to 2.950	No	ns	0.6876	A-C
P0 vs. P20	2.715	0.4109 to 5.018	Yes	*	0.029	A-D
P5 vs. P10	2.369	0.06490 to 4.672	Yes	*	0.0457	B-C
P5 vs. P20	4.437	2.133 to 6.741	Yes	**	0.005	B-D
P10 vs. P20	2.069	-0.2351 to 4.372	No	ns	0.0701	C-D
Facial nucleus
Tukey's multiple comparisons test	Mean Diff.	95.00% CI of diff.	Significant?	Summary	Adjusted P Value
P0 vs. P5	-1.005	-1.816 to -0.1935	Yes	*	0.0245	A-B
P0 vs. P10	5.972	5.160 to 6.783	Yes	****	<0.0001	A-C
P0 vs. P20	10.79	9.979 to 11.60	Yes	****	<0.0001	A-D
P5 vs. P10	6.977	6.165 to 7.788	Yes	****	<0.0001	B-C
P5 vs. P20	11.8	10.98 to 12.61	Yes	****	<0.0001	B-D
P10 vs. P20	4.819	4.008 to 5.630	Yes	****	<0.0001	C-D
Red nucleus
Tukey's multiple comparisons test	Mean Diff.	95.00% CI of diff.	Significant?	Summary	Adjusted P Value
P0 vs. P5	0.1265	-2.862 to 3.115	No	ns	0.9979	A-B
P0 vs. P10	0.303	-2.685 to 3.291	No	ns	0.9734	A-C
P0 vs. P20	-0.443	-3.431 to 2.545	No	ns	0.9259	A-D
P5 vs. P10	0.1765	-2.812 to 3.165	No	ns	0.9943	B-C
P5 vs. P20	-0.5695	-3.558 to 2.419	No	ns	0.8621	B-D
P10 vs. P20	-0.746	-3.734 to 2.242	No	ns	0.7505	C-D
Oculomotor nucleus
Tukey's multiple comparisons test	Mean Diff.	95.00% CI of diff.	Significant?	Summary	Adjusted P Value
P0 vs. P5	-0.2515	-3.392 to 2.889	No	ns	0.9863	A-B
P0 vs. P10	-0.606	-3.746 to 2.534	No	ns	0.8579	A-C
P0 vs. P20	-0.5535	-3.694 to 2.587	No	ns	0.8856	A-D
P5 vs. P10	-0.3545	-3.495 to 2.786	No	ns	0.9642	B-C
P5 vs. P20	-0.302	-3.442 to 2.838	No	ns	0.977	B-D
P10 vs. P20	0.0525	-3.088 to 3.193	No	ns	0.9999	C-D
EGL of cerebellar cortex
Tukey's multiple comparisons test	Mean Diff.	95.00% CI of diff.	Significant?	Summary	Adjusted P Value
P0 vs. P3	0.4185	-2.417 to 3.254	No	ns	0.9267	A-B
P0 vs. P5	1.901	-0.9348 to 4.737	No	ns	0.16	A-C
P0 vs. P10	2.287	-0.5488 to 5.123	No	ns	0.0965	A-D
P3 vs. P5	1.483	-1.353 to 4.318	No	ns	0.2845	B-C
P3 vs. P10	1.869	-0.9673 to 4.704	No	ns	0.1672	B-D
P5 vs. P10	0.386	-2.450 to 3.222	No	ns	0.9407	C-D
IGL of cerebellar cortex
Tukey's multiple comparisons test	Mean Diff.	95.00% CI of diff.	Significant?	Summary	Adjusted P Value
P0 vs. P3	0.218	-2.717 to 3.153	No	ns	0.9977	A-B
P0 vs. P5	-0.543	-3.478 to 2.392	No	ns	0.937	A-C
P0 vs. P10	-0.598	-3.533 to 2.337	No	ns	0.9145	A-D
P0 vs. P20	-3.093	-6.028 to -0.1580	Yes	*	0.041	A-E
P3 vs. P5	-0.761	-3.696 to 2.174	No	ns	0.8284	B-C
P3 vs. P10	-0.816	-3.751 to 2.119	No	ns	0.7941	B-D
P3 vs. P20	-3.311	-6.246 to -0.3760	Yes	*	0.0314	B-E
P5 vs. P10	-0.055	-2.990 to 2.880	No	ns	>0.9999	C-D
P5 vs. P20	-2.55	-5.485 to 0.3850	No	ns	0.0829	C-E
P10 vs. P20	-2.495	-5.430 to 0.4400	No	ns	0.0894	D-E
Cerebral cortex layer II/III
Tukey's multiple comparisons test	Mean Diff.	95.00% CI of diff.	Significant?	Summary	Adjusted P Value
P0 vs. P3	-0.1505	-1.359 to 1.058	No	ns	0.9838	A-B
P0 vs. P5	-2.213	-3.421 to -1.005	Yes	**	0.0039	A-C
P0 vs. P10	-2.76	-3.968 to -1.551	Yes	**	0.0014	A-D
P0 vs. P20	-3.601	-4.809 to -2.392	Yes	***	0.0004	A-E
P3 vs. P5	-2.063	-3.271 to -0.8543	Yes	**	0.0054	B-C
P3 vs. P10	-2.609	-3.817 to -1.401	Yes	**	0.0018	B-D
P3 vs. P20	-3.45	-4.658 to -2.242	Yes	***	0.0005	B-E
P5 vs. P10	-0.5465	-1.755 to 0.6617	No	ns	0.455	C-D
P5 vs. P20	-1.388	-2.596 to -0.1793	Yes	*	0.0293	C-E
P10 vs. P20	-0.841	-2.049 to 0.3672	No	ns	0.1679	D-E
Cerebral cortex layer IV
Tukey's multiple comparisons test	Mean Diff.	95.00% CI of diff.	Significant?	Summary	Adjusted P Value
P0 vs. P3	1.087	-1.199 to 3.372	No	ns	0.4163	A-B
P0 vs. P5	3.171	0.8852 to 5.456	Yes	*	0.0134	A-C
P0 vs. P10	5.74	3.455 to 8.025	Yes	***	0.0009	A-D
P0 vs. P20	7.466	5.180 to 9.751	Yes	***	0.0003	A-E
P3 vs. P5	2.084	-0.2013 to 4.369	No	ns	0.07	B-C
P3 vs. P10	4.654	2.368 to 6.939	Yes	**	0.0024	B-D
P3 vs. P20	6.379	4.094 to 8.664	Yes	***	0.0005	B-E
P5 vs. P10	2.57	0.2842 to 4.855	Yes	*	0.0318	C-D
P5 vs. P20	4.295	2.010 to 6.580	Yes	**	0.0035	C-E
P10 vs. P20	1.726	-0.5598 to 4.011	No	ns	0.1315	D-E
Cerebral cortex layer V
Tukey's multiple comparisons test	Mean Diff.	95.00% CI of diff.	Significant?	Summary	Adjusted P Value
P0 vs. P3	1.003	-0.03268 to 2.039	No	ns	0.0563	A-B
P0 vs. P5	3.318	2.282 to 4.354	Yes	***	0.0003	A-C
P0 vs. P10	6.937	5.901 to 7.972	Yes	****	<0.0001	A-D
P0 vs. P20	9.272	8.236 to 10.31	Yes	****	<0.0001	A-E
P3 vs. P5	2.315	1.279 to 3.351	Yes	**	0.0016	B-C
P3 vs. P10	5.934	4.898 to 6.969	Yes	****	<0.0001	B-D
P3 vs. P20	8.269	7.233 to 9.304	Yes	****	<0.0001	B-E
P5 vs. P10	3.619	2.583 to 4.654	Yes	***	0.0002	C-D
P5 vs. P20	5.954	4.918 to 6.989	Yes	****	<0.0001	C-E
P10 vs. P20	2.335	1.299 to 3.371	Yes	**	0.0015	D-E
